# Supplementary material for: Dialectical Behaviour Therapy Improves Emotion Dysregulation Mainly in Binge Eating Disorder and Bulimia Nervosa: A Systematic Review and Meta-Analysis
Source: J Pers Med. 2021 Sep 18;11(9):931. doi: 10.3390/jpm11090931 (PMC8470932; doi:10.3390/jpm11090931)
Supplement: Supplementary file 1 [file jpm-11-00931-s001.zip]

Archive with 1 entries (1 files):
- Supplementary_Materials_DBT_improves_emotion_ dysregulation_in_ED.pdf
